# Supplementary material for: Better soon than never: climate change induces strong phenological reassembly in the flowering of a Mediterranean shrub community
Source: Ann Bot. 2023 Dec 14;135(1-2):239–54. doi: 10.1093/aob/mcad193 (PMC11805945; doi:10.1093/aob/mcad193)
Supplement: mcad193_suppl_Supplementary_Tables_S1-S3 [file mcad193_suppl_supplementary_tables_s1-s3.xlsx]

## Sheet: Table S1
	Table S1. List of meteorological stations used in this study
	Code	Name	Locality	Province	Altitude (m.a.s.l.)	Current status	Start date	End date	Latitude	Longitude
	5856I	Almonte, Los Mimbrales	ALMONTE	HUELVA	20	Active	1973-04-01	2005-11-30	37° 5'45.47"N	6°31'0.24"W
	5858	Almonte, Doñana	ALMONTE	HUELVA	5	Replaced	1967-10-01	2007-07-31	36°59'15.53"N	6°26'50.26"W
	5858X	Almonte, Doñana, Automática	ALMONTE	HUELVA	4	Active	2008-02-20	2023-01-25	36°59'18.92"N	6°26'35.01"W
	5860G	Almonte, Acebuche	ALMONTE	HUELVA	36	Active	1984-01-01	2022-09-30	37° 3'7.51"N	6°33'19.03"W

## Sheet: Table S2
	Table S2. List of studied species including information on the studied phenological parameter of each studied phenological parameter for both decades, the direction of change, the signification level of the test (n.s.= non significant, *= p < 0.05, **= p < 0.01) and the magnitude of the change.
	Species	Mean start 1980 (date)	Mean start 2020 (date)	Change	Sig.	Significant change (number of days)	Mean end 1980 (date)	Mean end 2020 (date)	Change	Sig.	Significant change (number of days)	Median max flower production 1980 (date)	Median max flower production 2020 (date)	Change	Sig.	Significant change (number of days)	Mean duration 1980 (days)	Mean duration 2020 (days)	Change	Sig.	Significant change (number of days)
	Anchusa calcarea	1900-03-13 00:14:36	1900-03-06 15:06:49	sooner	*	8	1900-06-14 15:34:21	1900-06-18 04:51:39	later	n.s.		1900-05-06 23:59:22	1900-04-12 23:59:43	sooner	**	24	93.2727	103.2	longer	n.s.
	Anthyllis cytisoides	1900-05-20 00:48:55	1900-05-02 03:30:08	sooner	**	18	1900-06-07 22:36:27	1900-06-12 17:36:25	later	n.s.		1900-05-28 00:00:21	1900-05-18 00:00:22	sooner	**	10	19.6667	42.0667	longer	**	22.40
	Arbutus unedo	1900-12-20 03:06:54	1900-11-23 14:04:06	sooner	**	27	1900-02-02 02:17:19	1900-01-19 20:42:51	sooner	**	14	1900-01-09 00:00:38	1900-12-21 23:59:21	sooner	*	18	45.3947	59.1	longer	**	13.71
	Aristolochia baetica	1900-01-03 19:45:39	1900-11-18 02:29:52	sooner	**	47	1900-04-20 03:00:22	1900-04-20 22:53:12	same	n.s.		1900-04-02 00:00:10	1900-03-02 00:00:40	sooner	**	31	77.3	156.667	longer	**	79.37
	Armeria gaditana	1900-05-13 11:57:45	1900-04-23 12:08:01	sooner	**	20	1900-05-30 00:48:54	1900-05-15 20:55:37	sooner	**	15	1900-05-21 00:00:31	1900-05-11 00:00:32	sooner	**	10	17.3333	23.0606	longer	n.s.
	Armeria velutina	1900-05-27 02:42:38	1900-05-09 10:04:10	sooner	**	18	1900-06-07 22:26:14	1900-05-26 04:34:02	sooner	**	13	1900-05-22 23:59:38	1900-05-02 00:00:07	sooner	**	21	12.6667	17.5455	longer	*	4.88
	Calluna vulgaris	1900-11-01 00:30:20	1900-10-24 23:35:01	sooner	n.s.		1900-12-21 16:33:50	1900-12-31 04:18:25	later	n.s.		1900-11-11 23:59:26	1900-11-10 00:00:19	sooner	*	1	52.3333	67.1111	longer	*	14.78
	Carlina corymbosa	1900-08-03 07:16:24	1900-08-01 20:44:39	sooner	n.s.		1900-09-10 20:34:21	1900-08-29 03:50:46	sooner	*	13	1900-08-19 23:59:54	1900-08-17 23:59:19	sooner	n.s.		39	27.8333	shorter	*	-11.17
	Cistus albidus	1900-04-12 23:24:27	1900-03-26 09:13:27	sooner	**	18	1900-06-22 22:21:06	1900-05-18 23:01:19	sooner	**	35	1900-04-29 23:59:32	1900-04-05 23:59:52	sooner	**	24	71	53.7333	shorter	**	-17.27
	Cistus crispus	1900-05-20 00:22:38	1900-05-03 17:04:22	sooner	**	17	1900-06-25 02:02:08	1900-05-31 03:36:21	sooner	**	25	1900-05-28 00:00:21	1900-05-18 00:00:22	sooner	**	10	36.5833	28.0667	shorter	**	-8.52
	Cistus ladanifer	1900-04-26 22:44:43	1900-03-22 10:12:09	sooner	**	36	1900-05-08 18:40:00	1900-04-15 03:36:09	sooner	**	24	1900-04-29 23:59:32	1900-03-30 23:59:36	sooner	**	30	12.6667	24.38	longer	**	11.71
	Cistus libanotis	1900-05-05 12:04:12	1900-04-15 21:13:12	sooner	**	20	1900-05-26 19:04:12	1900-05-15 12:40:40	sooner	**	12	1900-05-14 00:00:40	1900-04-26 23:59:24	sooner	**	17	22	30.2444	longer	**	8.24
	Cistus monspeliensis	1900-05-04 01:09:06	1900-03-31 12:19:36	sooner	**	34	1900-05-24 03:40:54	1900-05-11 15:34:43	sooner	**	13	1900-05-14 00:00:40	1900-04-21 00:00:34	sooner	**	23	20.8333	41.5714	longer	**	20.74
	Cistus psilosepalus	1900-05-18 19:50:03	1900-05-10 15:11:48	sooner	**	9	1900-06-12 01:45:57	1900-05-29 13:48:58	sooner	**	14	1900-05-28 00:00:21	1900-05-18 00:00:22	sooner	**	10	24.9167	19.6667	shorter	n.s.
	Cistus salviifolius	1900-04-15 17:03:32	1900-03-22 12:58:36	sooner	**	25	1900-05-15 20:46:51	1900-04-27 19:50:32	sooner	**	19	1900-04-29 23:59:32	1900-04-05 23:59:52	sooner	**	24	30.75	36.7143	longer	n.s.
	Clematis flammula	1900-06-07 22:32:04	1900-06-08 01:56:28	later	n.s.		1900-07-02 04:35:16	1900-06-30 08:39:58	sooner	n.s.		1900-06-24 23:59:43	1900-06-15 23:59:18	sooner	**	9	24.9167	22.9545	shorter	n.s.
	Coronilla juncea	1900-05-03 07:40:49	1900-04-11 02:51:12	sooner	**	23	1900-05-27 07:52:09	1900-05-24 11:01:49	sooner	n.s.		1900-05-14 00:00:40	1900-04-28 00:00:25	sooner	**	16	24.6923	43.7	longer	**	2023-01-19
	Crataegus monogyna	1900-04-09 04:59:06	1900-03-27 17:44:01	sooner	**	13	1900-04-27 12:57:21	1900-04-12 22:55:15	sooner	**	15	1900-04-15 23:59:51	1900-04-05 23:59:52	sooner	**	10	19.0833	17	shorter	n.s.
	Cytisus grandiflorus	1900-04-07 07:56:38	1900-03-01 18:31:57	sooner	**	17	1900-04-27 14:58:32	1900-03-27 16:01:49	sooner	**	31	1900-04-22 23:59:42	1900-03-16 23:59:55	sooner	**	37	21	26.5769	longer	n.s.
	Daphne gnidium	1900-07-22 20:22:46	1900-07-13 04:37:44	sooner	n.s.		1900-12-11 15:34:00	1900-11-24 02:21:24	sooner	*	18	1900-10-01 00:00:24	1900-10-01 00:00:24	same	**	0	143	120.966	shorter	n.s.
	Dianthus inoxianus	1900-06-23 04:49:27	1900-06-20 14:47:55	sooner	n.s.		1900-07-27 06:15:14	1900-07-24 16:53:07	sooner	n.s.		1900-07-08 23:59:24	1900-07-14 00:00:07	later	n.s.		34.6	35.125	longer	n.s.
	Dittrichia viscosa	1900-09-03 03:32:31	1900-10-04 05:08:22	later	**	-32	1900-10-28 16:18:10	1900-10-19 19:40:42	sooner	n.s.		1900-09-25 00:00:07	1900-10-12 23:59:30	later	**	-18	60.25	16.4	shorter	**	-43.85
	Echium gaditanum	1900-04-08 10:47:01	1900-05-08 14:06:58	later	**	-31	1900-07-01 16:16:31	1900-06-23 08:57:39	sooner	n.s.		1900-05-14 00:00:40	1900-05-18 00:00:22	later	n.s.		84	46.15	shorter	**	-37.85
	Erica scoparia	1900-05-15 21:00:00	1900-05-01 05:08:24	sooner	**	15	1900-05-25 07:47:12	1900-05-23 23:51:40	sooner	n.s.		1900-05-14 00:00:40	1900-05-08 00:00:24	sooner	n.s.		10.3333	23.4583	longer	**	13.13
	Erica umbellata	1900-04-06 20:10:00	1900-03-02 11:28:07	sooner	**	36	1900-05-16 14:06:22	1900-05-16 10:59:30	same	n.s.		1900-04-22 23:59:42	1900-03-30 00:00:02	sooner	**	24	40.2	74.8889	longer	**	34.69
	Genista hirsuta	1900-05-04 00:47:12	1900-04-15 10:05:58	sooner	**	19	1900-05-29 11:27:21	1900-05-11 22:01:37	sooner	**	18	1900-05-14 00:00:40	1900-04-26 23:59:24	sooner	**	17	26.0833	27.1333	longer	n.s.
	Genista triacanthos	1900-04-06 20:04:09	1900-03-17 07:54:12	sooner	**	21	1900-05-11 17:22:45	1900-04-29 09:23:19	sooner	**	13	1900-03-30 23:59:36	1900-04-06 11:59:39	later	**	-6	35.4167	43.4667	longer	*	2023-05-08
	Halimium calycinum	1900-02-28	1900-02-04	sooner	**	25	1900-05-05 19:36:48	1900-04-27 15:05:50	sooner	n.s.		1900-03-19 00:00:30	1900-03-09 00:00:31	sooner	*	10	54.6667	84.2222	longer	**	29.56
	Halimium halimifolium	1900-05-13 12:10:54	1900-05-06 08:17:27	sooner	*	8	1900-06-24 21:48:06	1900-06-14 10:23:22	sooner	**	11	1900-05-21 00:00:31	1900-05-25 00:00:13	later	**	-4	43	39.6029	shorter	n.s.
	Helichrysum picardii	1900-07-02 04:35:16	1900-06-18 22:34:32	sooner	**	14	1900-07-22 22:35:38	1900-07-23 01:19:09	later	n.s.		1900-07-08 23:59:24	1900-06-24 23:59:43	sooner	**	14	21.5833	34.6	longer	*	2023-02-13
	Helichrysum stoechas	1900-06-08 12:49:06	1900-05-09 00:02:39	sooner	**	31	1900-07-08 01:14:04	1900-06-13 10:45:43	sooner	**	25	1900-06-17 23:59:52	1900-05-18 00:00:22	sooner	**	31	30.1667	36	longer	n.s.
	Lavandula stoechas	1900-03-18 16:55:25	1900-03-12 20:04:56	sooner	*	6	1900-05-17 15:20:24	1900-05-09 14:06:32	sooner	*	9	1900-04-15 23:59:51	1900-03-30 23:59:36	sooner	**	16	57	58	longer	n.s.
	Lonicera implexa	1900-05-22 04:24:07	1900-04-06 15:23:50	sooner	**	46	1900-06-18 00:01:07	1900-05-08 03:53:46	sooner	**	41	1900-05-28 00:00:21	1900-04-26 23:59:24	sooner	**	31	27.4444	31.1	longer	n.s.
	Lysimachia monelli	1900-04-11 19:18:09	1900-04-22 06:28:16	later	*	-11	1900-06-26 20:12:19	1900-06-08 11:12:44	sooner	**	19	1900-05-21 00:00:31	1900-05-11 00:00:32	sooner	n.s.		75.9	47.55	shorter	**	-28.35
	Myrtus communis	1900-06-12 01:59:06	1900-06-01 03:06:43	sooner	**	11	1900-07-06 23:35:14	1900-07-04 22:34:48	sooner	n.s.		1900-06-17 23:59:52	1900-06-11 00:00:02	sooner	**	7	25.5833	34.3667	longer	n.s.
	Osyris alba	1900-04-29 07:35:16	1900-04-08 04:27:25	sooner	**	22	1900-06-10 07:24:06	1900-05-13 16:10:20	sooner	**	28	1900-05-06 23:59:22	1900-04-21 00:00:34	sooner	**	16	42.4167	36	shorter	*	-6.42
	Phlomis purpurea	1900-05-17 03:55:39	1900-04-17 05:42:18	sooner	**	30	1900-05-25 12:56:43	1900-05-06 23:02:13	sooner	**	19	1900-05-21 00:00:31	1900-04-21 00:00:34	sooner	**	30	9.27273	20.4444	longer	**	11.17
	Phyllirea angustifolia	1900-03-25 00:13:42	1900-03-12 07:54:56	sooner	**	13	1900-03-31 13:38:26	1900-03-24 10:21:30	sooner	**	8	1900-03-26 00:00:20	1900-03-16 23:59:55	sooner	**	9	7.46154	12.9259	longer	**	5.46
	Pistacia lentiscus	1900-04-15 23:04:09	1900-03-22 10:01:56	sooner	**	25	1900-05-02 04:02:15	1900-04-08 02:01:25	sooner	**	25	1900-04-22 23:59:42	1900-03-23 23:59:45	sooner	**	30	17	17.4231	longer	n.s.
	Quercus coccifera	1900-05-02 06:31:10	1900-04-13 22:30:00	sooner	**	19	1900-05-06 09:50:54	1900-04-21 00:50:00	sooner	**	16	1900-05-06 23:59:22	1900-04-12 23:59:43	sooner	**	24	5.08333	8	longer	n.s.
	Retama sphaerocarpa	1900-05-27 02:42:38	1900-05-02 10:08:43	sooner	**	25	1900-06-15 15:00:20	1900-06-03 13:45:19	sooner	**	13	1900-06-04 00:00:12	1900-05-12 00:00:06	sooner	**	23	20.25	32.7333	longer	**	12.48
	Rhamnus lycioides	1900-04-14 12:41:10	1900-03-24 07:17:32	sooner	**	22	1900-05-09 23:03:49	1900-04-12 19:30:51	sooner	**	28	1900-05-06 23:59:22	1900-03-30 23:59:36	sooner	**	37	26.0833	20.25	shorter	*	-5.83
	Rubus ulmifolius	1900-06-08 12:57:51	1900-05-29 04:48:46	sooner	**	11	1900-07-07 14:17:04	1900-06-17 03:50:46	sooner	**	21	1900-06-17 23:59:52	1900-06-04 00:00:12	sooner	**	14	29.75	19.9259	shorter	n.s.
	Salvia rosmarinus	1900-01-29 12:22:03	1900-10-29 05:41:10	sooner	**	93	1900-05-11 23:00:01	1900-05-02 17:23:48	sooner	*	10	1900-03-04 23:59:21	1900-02-17 20:49:18	sooner	**	15	88.85	189.125	longer	**	100.28
	Scrophularia frutescens	1900-03-28 23:22:18	1900-03-24 03:45:50	sooner	n.s.		1900-05-15 06:54:39	1900-05-05 23:31:51	sooner	**	10	1900-04-29 23:59:32	1900-04-12 23:59:43	sooner	**	17	47.6667	43.1944	shorter	n.s.
	Smilax aspera	1900-10-20 22:07:43	1900-10-26 08:45:00	later	n.s.		1900-12-20 14:18:30	1900-11-18 07:45:14	sooner	**	33	1900-11-11 23:59:26	1900-10-28 23:59:45	sooner	**	14	62.6452	23.6154	shorter	**	-39.03
	Stauracanthus genistoides	1900-03-17 04:15:12	1900-02-17 15:29:20	sooner	**	28	1900-04-24 18:41:46	1900-04-24 09:56:10	same	n.s.		1900-03-26 00:00:20	1900-03-10 00:00:04	sooner	**	16	38.3333	66.5667	longer	**	28.23
	Teucrium capitatum	1900-06-13 20:32:38	1900-06-06 17:12:46	sooner	**	8	1900-07-23 04:05:36	1900-07-03 12:16:12	sooner	**	20	1900-06-24 23:59:43	1900-06-15 23:59:18	sooner	**	9	39.8333	27.4194	shorter	**	-12.41
	Teucrium fruticans	1900-03-24 08:20:19	1900-02-24 23:26:36	sooner	**	28	1900-05-29 11:27:21	1900-05-12 20:49:38	sooner	**	17	1900-05-06 23:59:22	1900-04-05 23:59:52	sooner	**	31	58.1667	77.8205	longer	**	19.65
	Thymus mastichina	1900-06-02 00:30:03	1900-05-20 01:40:01	sooner	**	13	1900-07-04 00:04:18	1900-07-07 04:19:56	later	n.s.		1900-06-11 00:00:02	1900-06-04 00:00:12	sooner	**	7	32.5833	48.6	longer	**	2023-02-16
	Ulex eriocladus	1900-02-08 12:19:07	1900-12-01 13:27:00	sooner	**	69	1900-04-04 22:29:34	1900-02-22 17:56:03	sooner	**	43	1900-03-10 23:59:38	1900-01-13 23:07:20	sooner	**	57	50.6667	85.42	longer	**	34.75
	Number of species flowering sooner/for longer periods			46	41*/38**				45	34*/30**				45	42*/39**				34	22*/18**
	Number of species flowering later/ for shorter shorter periods			5	3*/2*				6	0				5	3*/3**				17	10*/7**
	Mean change for species advancing/increasing their flowering (nº of days)					24.0976					19.6571					19.1628					2023-07-23
	Mean change for species delaying/decreasing their flowering (nº of days)					-24.6667					-					-9.33333					2023-07-21

## Sheet: Table S3
	Table S3. List of studied species including the order of the flowering start date in the 1980 decade and the 2020 decade
	Species	Order 1980	Order 2020	Changes in order (number of positions)
	Arbutus unedo	1	3	-2
	Aristolochia baetica	2	2	0
	Salvia rosmarinus	3	1	2
	Ulex eriocladus	4	4	0
	Halimium calycinum	5	5	0
	Anchusa calcarea	6	10	-4
	Stauracanthus genistoides	7	6	1
	Lavandula stoechas	8	12	-4
	Teucrium fruticans	9	7	2
	Phyllirea angustifolia	10	11	-1
	Scrophularia frutescens	11	17	-6
	Genista triacanthos	12	13	-1
	Erica umbellata	13	9	4
	Cytisus grandiflorus	14	8	6
	Echium gaditanum	15	36	-21
	Crataegus monogyna	16	20	-4
	Lysimachia monelli	17	29	-12
	Cistus albidus	18	19	-1
	Rhamnus lycioides	19	18	1
	Cistus salviifolius	20	16	4
	Pistacia lentiscus	21	14	7
	Cistus ladanifer	22	15	7
	Osyris alba	23	23	0
	Quercus coccifera	24	25	-1
	Coronilla juncea	25	24	1
	Genista hirsuta	26	26	0
	Cistus monspeliensis	27	21	6
	Cistus libanotis	28	27	1
	Halimium halimifolium	29	35	-6
	Armeria gaditana	30	30	0
	Erica scoparia	31	31	0
	Phlomis purpurea	32	28	4
	Cistus psilosepalus	33	39	-6
	Cistus crispus	34	34	0
	Anthyllis cytisoides	35	32	3
	Lonicera implexa	36	22	14
	Armeria velutina	37	38	-1
	Retama sphaerocarpa	38	33	5
	Thymus mastichina	39	40	-1
	Clematis flammula	40	44	-4
	Helichrysum stoechas	41	37	4
	Rubus ulmifolius	42	41	1
	Myrtus communis	43	42	1
	Teucrium capitatum	44	43	1
	Dianthus inoxianus	45	46	-1
	Helichrysum picardii	46	45	1
	Daphne gnidium	47	47	0
	Carlina corymbosa	48	48	0
	Dittrichia viscosa	49	49	0
	Smilax aspera	50	51	-1
	Calluna vulgaris	51	50	1
